# Supplementary material for: Using unique ORFan genes as strain-specific identifiers for Escherichia coli
Source: BMC Microbiol. 2022 May 18;22:135. doi: 10.1186/s12866-022-02508-y (PMC9118744; doi:10.1186/s12866-022-02508-y)
Supplement: Supplementary file 1 — Additional file 1: Supplemental Table S1. Isolate and sequencing metadata for the strains used in the study. [file 12866_2022_2508_MOESM1_ESM.xlsx]

## Sheet: Table S1
Supplemental Table S1: Isolate and sequencing metadata for the strains used in the study
Strain name	Strain ID	Country	Host	Health	Year	ST	BAPS	Phylogroup	No. of Contigs	GC (%)	N50	Total length
ChH1	21225_2#112	Vietnam	Chicken	Healthy	2013	1163	7	G	113	50.94	186649	4873260
ChH2	SAP1847	United Kingdom	Human	Diseased	2017	131	11	B2	67	50.73	231156	5091077
ChH3	SAP1710	United Kingdom	Human	Diseased	2017	636	4	B2	79	50.53	176475	4985890
C1	IMT38565	Germany	Cattle	Diseased	2016	362	5	D	98	50.55	198219	5261838
C2	R45	Germany	Cattle	Healthy	2015	361	2	A	111	50.67	131801	4905851
C3	IMT13936	Germany	Cattle	Diseased	2007	10	2	A	77	50.58	214221	4826162
C4	IMT34414	Germany	Cattle	Diseased	2014	88	9	C	54	50.76	352679	5011368
C5	IMT10909	Germany	Cattle	Diseased	2005	448	1	B1	61	50.7	200817	4904688
C6	9475_4#43	Germany	Cattle	Healthy	2011	648	14	F	79	50.46	207494	5017288
P1	IMT39234	Germany	Pig	Diseased	2016	361	2	A	72	50.74	135345	4730952
P2	IMT28138	Germany	Pig	Diseased	2011	206	2	A	140	50.57	102802	4866623
P3	39533	Germany	Pig	Healthy	2011	410	9	C	309	50.07	233550	4997929
P4	IMT38723	Germany	Pig	Healthy	2016	641	1	B1	107	50.54	111168	4756292
P5	IMT38701	Germany	Pig	Healthy	2016	2067	1	B1	107	50.5	180489	5067897
M1	21225_2#178	Vietnam	Chicken	Healthy	2013	162	1	B1	90	50.66	242181	4932440
M2	09-05726	Germany	Human	Diseased	2009	-	2	A	95	50.79	117469	4595453
M3	ZTA1601993EC	Spain	Chicken	Healthy	2016	1011	3	E	106	50.63	126797	5072379
Table Legend
Strain name: Strain designation used in the manuscript (ChH: Chicken/Human; C: Cattle; P: Pig; M: Mix)
Strain ID: Initial strain identifier as originally specified by the isolating institution
Country: Country in which the strain was isolated
Host: Host organism from which the strain was isolated
Health: Health status of the animal from which the sample was isolated
Year: Year in which the sample was isolated
ST: Sequence type (calculated according to the Warwick 7 gene MLST scheme) (Wirth et al, 2006, Mol Microbiol, 60:1136-51); A dash indicates that an ST could not be assigned.
BAPS: Bayesian Analysis of Population Structure clusters
Phylogroup: Phylogroup according to Clermont (Beghain et al, 2018, Microb Genom, 4:e000192)
No. of contigs: Number of contigs > 500 nt in the assembly
GC (%): GC content of the assembly
N50: N50 value defined as the sequence length of the shortest contig at 50% of the total genome length.
Total length: Total length of all contigs > 500 nt
